# Supplementary material for: Regulation of PD-L1 expression in non–small cell lung cancer by interleukin-1β
Source: Front Immunol. 2023 Jun 27;14:1192861. doi: 10.3389/fimmu.2023.1192861 (PMC10333574; doi:10.3389/fimmu.2023.1192861)
Supplement: Supplementary file 1 [file Table_1.xlsx]

## Sheet: Index
Index	Description
1. Feature summary of figure 1 and supplementary figure 1	Sample clinical demographics of cBioportal for cancer genomics data
2. Feature summary of supplementary figure 2A-C	Sample clinical demographics of scRNA-seq dataset.
3. Marker list of supplementary figure 2A-C	General markers used for differing between non-immune and immune cell types. Then markers used for annotation of each immune cell types.
4. Feature summary of figure 2	Sample clinical demographics of scRNA-seq dataset.
5. Marker list of figure 2	Markers used for annotation of each cell types.
6. Cytokine expression level of figure 2F and supplementary figure 2D and 2E	Differences in cytokine expression from immune cells by stage of progression and driver mutations
7. M1 and M2 macrophage signature genes of supplementary figure 3	General markers used for differing between M1 and M2 macrophage.

## Sheet: Supplementary Table 1
Supplementary Table 1. Feature summary of cBioportal for cancer genomics data
Study ID	Patient ID	Sample Type	Sex	Diagnosis Age	Histolgy	Stage	T	N	M
luad_tcga_pan_can_atlas_2018	TCGA-05-4244	Primary	Male	70	ADC	IV	T2	N2	M1
luad_tcga_pan_can_atlas_2018	TCGA-05-4249	Primary	Male	67	ADC	IB	T2	N0	M0
luad_tcga_pan_can_atlas_2018	TCGA-05-4250	Primary	Female	79	ADC	IIIA	T3	N1	M0
luad_tcga_pan_can_atlas_2018	TCGA-05-4382	Primary	Male	68	ADC	IB	T2	N0	M0
luad_tcga_pan_can_atlas_2018	TCGA-05-4384	Primary	Male	66	ADC	IIIA	T2	N2	M0
luad_tcga_pan_can_atlas_2018	TCGA-05-4389	Primary	Male	70	ADC	IA	T1	N0	M0
luad_tcga_pan_can_atlas_2018	TCGA-05-4390	Primary	Female	58	ADC	IB	T2	N0	M0
luad_tcga_pan_can_atlas_2018	TCGA-05-4395	Primary	Male	76	ADC	IIIB	T4	N2	M0
luad_tcga_pan_can_atlas_2018	TCGA-05-4396	Primary	Male	76	ADC	IIIB	T4	N1	M0
luad_tcga_pan_can_atlas_2018	TCGA-05-4397	Primary	Male	65	ADC	IIB	T2	N1	M0
luad_tcga_pan_can_atlas_2018	TCGA-05-4398	Primary	Female	47	ADC	IIIB	T4	N3	M0
luad_tcga_pan_can_atlas_2018	TCGA-05-4402	Primary	Female	57	ADC	IV	T2	NX	M1
luad_tcga_pan_can_atlas_2018	TCGA-05-4403	Primary	Male	76	ADC	IB	T2	N0	M0
luad_tcga_pan_can_atlas_2018	TCGA-05-4405	Primary	Female	74	ADC	IB	T2	N0	M0
luad_tcga_pan_can_atlas_2018	TCGA-05-4410	Primary	Male	62	ADC	IB	T2	N0	M0
luad_tcga_pan_can_atlas_2018	TCGA-05-4415	Primary	Male	57	ADC	IIIB	T4	N2	M0
luad_tcga_pan_can_atlas_2018	TCGA-05-4417	Primary	Female	51	ADC	IB	T2	N0	M0
luad_tcga_pan_can_atlas_2018	TCGA-05-4418	Primary	Male	69	ADC	IIIA	T3	N2	M0
luad_tcga_pan_can_atlas_2018	TCGA-05-4420	Primary	Male	41	ADC	IB	T2	N0	M0
luad_tcga_pan_can_atlas_2018	TCGA-05-4422	Primary	Male	68	ADC	IB	T2	N0	M0
luad_tcga_pan_can_atlas_2018	TCGA-05-4424	Primary	Male	70	ADC	IIB	T3	N0	M0
luad_tcga_pan_can_atlas_2018	TCGA-05-4425	Primary	Female	70	ADC	IV	T2	N0	M1
luad_tcga_pan_can_atlas_2018	TCGA-05-4426	Primary	Male	71	ADC	IB	T2	N0	M0
luad_tcga_pan_can_atlas_2018	TCGA-05-4427	Primary	Female	65	ADC	IIB	T2	N1	M0
luad_tcga_pan_can_atlas_2018	TCGA-05-4430	Primary	Female	59	ADC	IB	T2	N0	M0
luad_tcga_pan_can_atlas_2018	TCGA-05-4432	Primary	Male	66	ADC	IIB	T2	N1	M0
luad_tcga_pan_can_atlas_2018	TCGA-05-4433	Primary	Male	82	ADC	IB	T2	N0	M0
luad_tcga_pan_can_atlas_2018	TCGA-05-4434	Primary	Female	67	ADC	IV	T4	N1	M1
luad_tcga_pan_can_atlas_2018	TCGA-05-5423	Primary	Male	65	ADC	IIB	T2	N1	M0
luad_tcga_pan_can_atlas_2018	TCGA-05-5425	Primary	Male	68	ADC	IIB	T2B	N1	M0
luad_tcga_pan_can_atlas_2018	TCGA-05-5428	Primary	Male	57	ADC	IIA	T1B	N1	M0
luad_tcga_pan_can_atlas_2018	TCGA-05-5429	Primary	Male	60	ADC	IIIA	T3	N2	M0
luad_tcga_pan_can_atlas_2018	TCGA-05-5715	Primary	Female	69	ADC	IB	T2A	N0	M0
luad_tcga_pan_can_atlas_2018	TCGA-35-3615	Primary	Male	57	ADC	IB	T2	N0	M0
luad_tcga_pan_can_atlas_2018	TCGA-35-4122	Primary	Male	69	ADC	IA	T1	N0	M0
luad_tcga_pan_can_atlas_2018	TCGA-35-4123	Primary	Male	38	ADC	IA	T1	N0	M0
luad_tcga_pan_can_atlas_2018	TCGA-35-5375	Primary	Male	61	ADC	IIIA	T2	N2	M0
luad_tcga_pan_can_atlas_2018	TCGA-38-4625	Primary	Female	66	ADC	IB	T2A	N0	M0
luad_tcga_pan_can_atlas_2018	TCGA-38-4626	Primary	Female	57	ADC	IIA	T2B	N0	M0
luad_tcga_pan_can_atlas_2018	TCGA-38-4627	Primary	Female	64	ADC	IIA	T1B	N1	M0
luad_tcga_pan_can_atlas_2018	TCGA-38-4628	Primary	Female	65	ADC	IIB	T2	N1	M0
luad_tcga_pan_can_atlas_2018	TCGA-38-4631	Primary	Female	72	ADC	IB	T2	N0	M0
luad_tcga_pan_can_atlas_2018	TCGA-38-4632	Primary	Male	42	ADC	IV	T2	N1	M1
luad_tcga_pan_can_atlas_2018	TCGA-38-6178	Primary	Female	70	ADC	IIIA	T2B	N2	NA
luad_tcga_pan_can_atlas_2018	TCGA-38-7271	Primary	Female	72	ADC	IA	T1	N0	M0
luad_tcga_pan_can_atlas_2018	TCGA-38-A44F	Primary	Male	80	ADC	IB	T2A	N0	M0
luad_tcga_pan_can_atlas_2018	TCGA-44-2655	Primary	Female	65	ADC	IA	T1	N0	M0
luad_tcga_pan_can_atlas_2018	TCGA-44-2656	Primary	Male	59	ADC	IB	T2	N0	M0
luad_tcga_pan_can_atlas_2018	TCGA-44-2657	Primary	Female	74	ADC	IB	T2	NX	M0
luad_tcga_pan_can_atlas_2018	TCGA-44-2659	Primary	Female	65	ADC	IIB	T1	N1	M0
luad_tcga_pan_can_atlas_2018	TCGA-44-2662	Primary	Male	65	ADC	IB	T2	N0	M0
luad_tcga_pan_can_atlas_2018	TCGA-44-2665	Primary	Female	55	ADC	IIB	T2	N1	M0
luad_tcga_pan_can_atlas_2018	TCGA-44-2666	Primary	Male	43	ADC	IB	T2	N0	M0
luad_tcga_pan_can_atlas_2018	TCGA-44-2668	Primary	Male	51	ADC	IB	T2	N0	M0
luad_tcga_pan_can_atlas_2018	TCGA-44-3396	Primary	Female	74	ADC	IIIA	T2	N2	M0
luad_tcga_pan_can_atlas_2018	TCGA-44-3398	Primary	Female	77	ADC	IA	T1B	N0	M0
luad_tcga_pan_can_atlas_2018	TCGA-44-3917	Primary	Female	33	ADC	IB	T2	N0	M0
luad_tcga_pan_can_atlas_2018	TCGA-44-3918	Primary	Female	60	ADC	IA	T1	N0	M0
luad_tcga_pan_can_atlas_2018	TCGA-44-3919	Primary	Female	71	ADC	IA	T1	N0	M0
luad_tcga_pan_can_atlas_2018	TCGA-44-4112	Primary	Female	60	ADC	IB	T2A	N0	M0
luad_tcga_pan_can_atlas_2018	TCGA-44-5643	Primary	Male	53	ADC	IIIA	T2B	N2	M0
luad_tcga_pan_can_atlas_2018	TCGA-44-5644	Primary	Female	51	ADC	IB	T2A	N0	NA
luad_tcga_pan_can_atlas_2018	TCGA-44-5645	Primary	Female	61	ADC	IA	T1	NX	NA
luad_tcga_pan_can_atlas_2018	TCGA-44-6144	Primary	Male	58	ADC	IA	T1A	N0	M0
luad_tcga_pan_can_atlas_2018	TCGA-44-6145	Primary	Female	62	ADC	IA	T1	N0	M0
luad_tcga_pan_can_atlas_2018	TCGA-44-6146	Primary	Male	64	ADC	IIB	T3	N0	M0
luad_tcga_pan_can_atlas_2018	TCGA-44-6148	Primary	Male	60	ADC	IA	T1B	N0	M0
luad_tcga_pan_can_atlas_2018	TCGA-44-6774	Primary	Female	56	ADC	IIIA	T1	N2	M0
luad_tcga_pan_can_atlas_2018	TCGA-44-6775	Primary	Female	72	ADC	IB	T2A	N0	MX
luad_tcga_pan_can_atlas_2018	TCGA-44-6776	Primary	Female	60	ADC	IA	T1	N0	MX
luad_tcga_pan_can_atlas_2018	TCGA-44-6777	Primary	Female	85	ADC	IB	T2	NX	MX
luad_tcga_pan_can_atlas_2018	TCGA-44-6778	Primary	Male	59	ADC	IA	T1	N0	MX
luad_tcga_pan_can_atlas_2018	TCGA-44-6779	Primary	Female	50	ADC	IIB	T2	N1	MX
luad_tcga_pan_can_atlas_2018	TCGA-44-7659	Primary	Male	70	ADC	IA	T1B	N0	MX
luad_tcga_pan_can_atlas_2018	TCGA-44-7660	Primary	Male	72	ADC	IB	T2	N0	MX
luad_tcga_pan_can_atlas_2018	TCGA-44-7661	Primary	Female	69	ADC	IB	T2A	N0	M0
luad_tcga_pan_can_atlas_2018	TCGA-44-7662	Primary	Male	61	ADC	IB	T2A	N0	MX
luad_tcga_pan_can_atlas_2018	TCGA-44-7667	Primary	Female	49	ADC	IIB	T3	N0	MX
luad_tcga_pan_can_atlas_2018	TCGA-44-7669	Primary	Male	59	ADC	IIA	T1B	N1	MX
luad_tcga_pan_can_atlas_2018	TCGA-44-7670	Primary	Female	47	ADC	IIA	T1B	N1	M0
luad_tcga_pan_can_atlas_2018	TCGA-44-7671	Primary	Male	64	ADC	IB	T2A	N0	M0
luad_tcga_pan_can_atlas_2018	TCGA-44-7672	Primary	Female	52	ADC	IA	T1B	N0	M0
luad_tcga_pan_can_atlas_2018	TCGA-44-8117	Primary	Female	54	ADC	IB	T2A	N0	M0
luad_tcga_pan_can_atlas_2018	TCGA-44-8119	Primary	Male	73	ADC	IIB	T3	N0	M0
luad_tcga_pan_can_atlas_2018	TCGA-44-8120	Primary	Male	58	ADC	IB	T2A	N0	M0
luad_tcga_pan_can_atlas_2018	TCGA-44-A479	Primary	Female	73	ADC	IB	T2	N0	MX
luad_tcga_pan_can_atlas_2018	TCGA-44-A47A	Primary	Female	78	ADC	IB	T2A	N0	MX
luad_tcga_pan_can_atlas_2018	TCGA-44-A47B	Primary	Male	79	ADC	IB	T2A	N0	M0
luad_tcga_pan_can_atlas_2018	TCGA-44-A47F	Primary	Male	74	ADC	IIB	T2B	N1	M0
luad_tcga_pan_can_atlas_2018	TCGA-44-A47G	Primary	Female	73	ADC	IA	T1	N0	M0
luad_tcga_pan_can_atlas_2018	TCGA-44-A4SS	Primary	Male	73	ADC	IA	T1B	N0	M0
luad_tcga_pan_can_atlas_2018	TCGA-44-A4SU	Primary	Female	67	ADC	IA	T1A	N0	MX
luad_tcga_pan_can_atlas_2018	TCGA-49-4486	Primary	Male	72	ADC	IA	T1	N0	M0
luad_tcga_pan_can_atlas_2018	TCGA-49-4487	Primary	Female	72	ADC	IA	T1	N0	M0
luad_tcga_pan_can_atlas_2018	TCGA-49-4488	Primary	Female	74	ADC	IA	T1	N0	MX
luad_tcga_pan_can_atlas_2018	TCGA-49-4490	Primary	Female	45	ADC	IIIA	T3	N2	M0
luad_tcga_pan_can_atlas_2018	TCGA-49-4494	Primary	Male	77	ADC	IIIA	T3	N2	M0
luad_tcga_pan_can_atlas_2018	TCGA-49-4501	Primary	Female	67	ADC	IB	T2	N0	M0
luad_tcga_pan_can_atlas_2018	TCGA-49-4505	Primary	Female	61	ADC	IIB	T2	N1	M0
luad_tcga_pan_can_atlas_2018	TCGA-49-4506	Primary	Female	68	ADC	IIB	T2	N1	M0
luad_tcga_pan_can_atlas_2018	TCGA-49-4507	Primary	Female	73	ADC	IIIA	T3	N1	M0
luad_tcga_pan_can_atlas_2018	TCGA-49-4510	Primary	Female	51	ADC	IIB	T2	N1	M0
luad_tcga_pan_can_atlas_2018	TCGA-49-4512	Primary	Female	69	ADC	IIIA	T2	N2	MX
luad_tcga_pan_can_atlas_2018	TCGA-49-4514	Primary	Female	79	ADC	IA	T1	N0	M0
luad_tcga_pan_can_atlas_2018	TCGA-49-6742	Primary	Male	70	ADC	IIA	T2A	N1	M0
luad_tcga_pan_can_atlas_2018	TCGA-49-6743	Primary	Female	81	ADC	IIIA	T1	N2	MX
luad_tcga_pan_can_atlas_2018	TCGA-49-6744	Primary	Female	64	ADC	IIA	T2A	N1	MX
luad_tcga_pan_can_atlas_2018	TCGA-49-6745	Primary	Male	82	ADC	IIIA	T2A	N2	M0
luad_tcga_pan_can_atlas_2018	TCGA-49-6761	Primary	Female	68	ADC	IIIA	T1	N2	MX
luad_tcga_pan_can_atlas_2018	TCGA-49-6767	Primary	Female	46	ADC	IIB	T3	N0	MX
luad_tcga_pan_can_atlas_2018	TCGA-49-AAQV	Primary	Female	63	ADC	II	T1	N1	MX
luad_tcga_pan_can_atlas_2018	TCGA-49-AAR0	Primary	Male	57	ADC	IA	T1	N0	MX
luad_tcga_pan_can_atlas_2018	TCGA-49-AAR2	Primary	Male	64	ADC	IB	T2	N0	MX
luad_tcga_pan_can_atlas_2018	TCGA-49-AAR3	Primary	Male	69	ADC	IIB	T2	N1	MX
luad_tcga_pan_can_atlas_2018	TCGA-49-AAR4	Primary	Male	51	ADC	IIIA	T2	N2	MX
luad_tcga_pan_can_atlas_2018	TCGA-49-AAR9	Primary	Male	61	ADC	IIB	T3	N0	MX
luad_tcga_pan_can_atlas_2018	TCGA-49-AARE	Primary	Female	51	ADC	IA	T1	N0	MX
luad_tcga_pan_can_atlas_2018	TCGA-49-AARN	Primary	Female	56	ADC	IA	T1	N0	MX
luad_tcga_pan_can_atlas_2018	TCGA-49-AARO	Primary	Female	39	ADC	IA	T1A	N0	MX
luad_tcga_pan_can_atlas_2018	TCGA-49-AARQ	Primary	Female	41	ADC	I	T2	N0	MX
luad_tcga_pan_can_atlas_2018	TCGA-49-AARR	Primary	Male	68	ADC	IA	T1	N0	MX
luad_tcga_pan_can_atlas_2018	TCGA-4B-A93V	Primary	Female	52	ADC	IA	T1B	N0	M0
luad_tcga_pan_can_atlas_2018	TCGA-50-5044	Primary	Female	72	ADC	IIIB	T4	N1	M0
luad_tcga_pan_can_atlas_2018	TCGA-50-5045	Primary	Female	57	ADC	IA	T2	N1	M0
luad_tcga_pan_can_atlas_2018	TCGA-50-5049	Primary	Male	70	ADC	IA	T2	N0	M0
luad_tcga_pan_can_atlas_2018	TCGA-50-5051	Primary	Female	42	ADC	IIIA	T2	N2	M0
luad_tcga_pan_can_atlas_2018	TCGA-50-5055	Primary	Female	79	ADC	IIA	T1	N1	M0
luad_tcga_pan_can_atlas_2018	TCGA-50-5066	Primary	Male	72	ADC	IB	T2	N0	M0
luad_tcga_pan_can_atlas_2018	TCGA-50-5068	Primary	Female	59	ADC	IIB	T2	N1	MX
luad_tcga_pan_can_atlas_2018	TCGA-50-5072	Primary	Male	74	ADC	IIIA	T2	N2	M0
luad_tcga_pan_can_atlas_2018	TCGA-50-5930	Primary	Male	47	ADC	IIIA	T2	N2	M0
luad_tcga_pan_can_atlas_2018	TCGA-50-5931	Primary	Female	75	ADC	IB	T2	N0	M0
luad_tcga_pan_can_atlas_2018	TCGA-50-5932	Primary	Male	75	ADC	IIB	T2	N1	M0
luad_tcga_pan_can_atlas_2018	TCGA-50-5933	Primary	Male	72	ADC	IIIB	T4	N2	M0
luad_tcga_pan_can_atlas_2018	TCGA-50-5935	Primary	Female	86	ADC	IA	T1	N0	M0
luad_tcga_pan_can_atlas_2018	TCGA-50-5936	Primary	Male	58	ADC	IIIA	T2	N2	M0
luad_tcga_pan_can_atlas_2018	TCGA-50-5939	Primary	Male	85	ADC	IB	T2	N0	M0
luad_tcga_pan_can_atlas_2018	TCGA-50-5941	Primary	Female	55	ADC	IIIA	T2A	N2	M0
luad_tcga_pan_can_atlas_2018	TCGA-50-5942	Primary	Female	67	ADC	IA	T1	N0	M0
luad_tcga_pan_can_atlas_2018	TCGA-50-5944	Primary	Female	69	ADC	IA	T1	N0	M0
luad_tcga_pan_can_atlas_2018	TCGA-50-5946	Primary	Male	62	ADC	IA	T1	N0	MX
luad_tcga_pan_can_atlas_2018	TCGA-50-6590	Primary	Female	72	ADC	IB	T2	N0	M0
luad_tcga_pan_can_atlas_2018	TCGA-50-6591	Primary	Female	63	ADC	IV	T2	N0	M1
luad_tcga_pan_can_atlas_2018	TCGA-50-6592	Primary	Female	71	ADC	IB	T2	N0	M0
luad_tcga_pan_can_atlas_2018	TCGA-50-6593	Primary	Female	49	ADC	IIIA	T1	N2	M0
luad_tcga_pan_can_atlas_2018	TCGA-50-6594	Primary	Female	79	ADC	IIIA	T3	N2	M0
luad_tcga_pan_can_atlas_2018	TCGA-50-6595	Primary	Female	74	ADC	IIIA	T2	N2	M0
luad_tcga_pan_can_atlas_2018	TCGA-50-6597	Primary	Female	79	ADC	IB	T2	N0	M0
luad_tcga_pan_can_atlas_2018	TCGA-50-6673	Primary	Female	84	ADC	I	T1	N0	M0
luad_tcga_pan_can_atlas_2018	TCGA-50-7109	Primary	Male	60	ADC	IA	T1	N0	M0
luad_tcga_pan_can_atlas_2018	TCGA-50-8457	Primary	Female	63	ADC	IA	T1A	N0	M0
luad_tcga_pan_can_atlas_2018	TCGA-50-8459	Primary	Male	68	ADC	IIB	T3	N0	M0
luad_tcga_pan_can_atlas_2018	TCGA-50-8460	Primary	Male	74	ADC	IA	T1A	N0	M0
luad_tcga_pan_can_atlas_2018	TCGA-53-7624	Primary	Female	40	ADC	IV	T2	N0	M1
luad_tcga_pan_can_atlas_2018	TCGA-53-7626	Primary	Female	76	ADC	IIA	T1	N1	M0
luad_tcga_pan_can_atlas_2018	TCGA-53-7813	Primary	Female	51	ADC	IIIB	T4	N0	M0
luad_tcga_pan_can_atlas_2018	TCGA-53-A4EZ	Primary	Male	63	ADC	IIA	T2A	N1	MX
luad_tcga_pan_can_atlas_2018	TCGA-55-1592	Primary	Male	65	ADC	IA	T2	N0	M0
luad_tcga_pan_can_atlas_2018	TCGA-55-1594	Primary	Male	68	ADC	IIIA	T2	N2	M0
luad_tcga_pan_can_atlas_2018	TCGA-55-1595	Primary	Female	74	ADC	IA	T1	N0	M0
luad_tcga_pan_can_atlas_2018	TCGA-55-1596	Primary	Male	55	ADC	IIB	T2	N1	M0
luad_tcga_pan_can_atlas_2018	TCGA-55-5899	Primary	Male	58	ADC	IA	T1A	N1	M0
luad_tcga_pan_can_atlas_2018	TCGA-55-6543	Primary	Female	60	ADC	IA	T1B	N0	MX
luad_tcga_pan_can_atlas_2018	TCGA-55-6642	Primary	Male	63	ADC	IB	T2	N0	MX
luad_tcga_pan_can_atlas_2018	TCGA-55-6712	Primary	Male	71	ADC	IIA	T2A	N1	MX
luad_tcga_pan_can_atlas_2018	TCGA-55-6968	Primary	Male	61	ADC	IV	T1	N0	M1
luad_tcga_pan_can_atlas_2018	TCGA-55-6969	Primary	Male	52	ADC	IB	T2	N0	M0
luad_tcga_pan_can_atlas_2018	TCGA-55-6970	Primary	Female	67	ADC	IIIA	T2	N2	MX
luad_tcga_pan_can_atlas_2018	TCGA-55-6971	Primary	Female	59	ADC	IB	T2	N0	MX
luad_tcga_pan_can_atlas_2018	TCGA-55-6972	Primary	Male	72	ADC	IB	T2	N0	M0
luad_tcga_pan_can_atlas_2018	TCGA-55-6975	Primary	Male	61	ADC	IIB	T2	N1	M0
luad_tcga_pan_can_atlas_2018	TCGA-55-6978	Primary	Male	81	ADC	IIA	T2B	N0	MX
luad_tcga_pan_can_atlas_2018	TCGA-55-6979	Primary	Female	59	ADC	IIB	T2	N1	M0
luad_tcga_pan_can_atlas_2018	TCGA-55-6980	Primary	Male	56	ADC	IA	T1	N0	M0
luad_tcga_pan_can_atlas_2018	TCGA-55-6981	Primary	Female	53	ADC	IIIA	T1	N2	M0
luad_tcga_pan_can_atlas_2018	TCGA-55-6982	Primary	Female	79	ADC	IIB	T2	N1	M0
luad_tcga_pan_can_atlas_2018	TCGA-55-6983	Primary	Male	81	ADC	IIB	T2	N1	M0
luad_tcga_pan_can_atlas_2018	TCGA-55-6984	Primary	Female	71	ADC	IIB	T2	N1	M0
luad_tcga_pan_can_atlas_2018	TCGA-55-6985	Primary	Female	58	ADC	IB	T2	N0	MX
luad_tcga_pan_can_atlas_2018	TCGA-55-6986	Primary	Female	74	ADC	IB	T2	N0	M0
luad_tcga_pan_can_atlas_2018	TCGA-55-6987	Primary	Male	77	ADC	IA	T1	N0	M0
luad_tcga_pan_can_atlas_2018	TCGA-55-7281	Primary	Female	70	ADC	IA	T1B	N0	M0
luad_tcga_pan_can_atlas_2018	TCGA-55-7283	Primary	Female	76	ADC	IIIA	T3	N2	MX
luad_tcga_pan_can_atlas_2018	TCGA-55-7284	Primary	Male	74	ADC	IIB	T3	N0	MX
luad_tcga_pan_can_atlas_2018	TCGA-55-7570	Primary	Male	60	ADC	IA	T1A	N0	MX
luad_tcga_pan_can_atlas_2018	TCGA-55-7573	Primary	Female	72	ADC	IA	T1B	N0	MX
luad_tcga_pan_can_atlas_2018	TCGA-55-7574	Primary	Female	64	ADC	IB	T2A	N0	M0
luad_tcga_pan_can_atlas_2018	TCGA-55-7576	Primary	Male	54	ADC	IB	T2A	N0	M0
luad_tcga_pan_can_atlas_2018	TCGA-55-7724	Primary	Female	76	ADC	IB	T2A	N0	MX
luad_tcga_pan_can_atlas_2018	TCGA-55-7725	Primary	Female	68	ADC	IA	T1A	N0	MX
luad_tcga_pan_can_atlas_2018	TCGA-55-7726	Primary	Female	72	ADC	IA	T1B	N0	MX
luad_tcga_pan_can_atlas_2018	TCGA-55-7727	Primary	Male	70	ADC	IIIA	T1A	N2	MX
luad_tcga_pan_can_atlas_2018	TCGA-55-7728	Primary	Female	64	ADC	IB	T2A	N0	MX
luad_tcga_pan_can_atlas_2018	TCGA-55-7815	Primary	Male	76	ADC	IB	T2A	N0	MX
luad_tcga_pan_can_atlas_2018	TCGA-55-7903	Primary	Male	64	ADC	IA	T1B	N0	MX
luad_tcga_pan_can_atlas_2018	TCGA-55-7907	Primary	Male	77	ADC	IIA	T2A	N1	MX
luad_tcga_pan_can_atlas_2018	TCGA-55-7910	Primary	Female	50	ADC	IIA	T2B	N0	M0
luad_tcga_pan_can_atlas_2018	TCGA-55-7911	Primary	Female	70	ADC	IA	T1A	N0	MX
luad_tcga_pan_can_atlas_2018	TCGA-55-7913	Primary	Female	61	ADC	IA	T1B	N0	MX
luad_tcga_pan_can_atlas_2018	TCGA-55-7914	Primary	Female	71	ADC	IIA	T1B	N1	MX
luad_tcga_pan_can_atlas_2018	TCGA-55-7994	Primary	Male	81	ADC	IIB	T3	N0	MX
luad_tcga_pan_can_atlas_2018	TCGA-55-7995	Primary	Female	73	ADC	IA	T1B	N0	M0
luad_tcga_pan_can_atlas_2018	TCGA-55-8085	Primary	Male	64	ADC	IA	T1B	N0	M0
luad_tcga_pan_can_atlas_2018	TCGA-55-8087	Primary	Female	59	ADC	IB	T2A	N0	MX
luad_tcga_pan_can_atlas_2018	TCGA-55-8089	Primary	Male	56	ADC	IA	T1A	N0	M0
luad_tcga_pan_can_atlas_2018	TCGA-55-8090	Primary	Male	80	ADC	IA	T1A	N0	M0
luad_tcga_pan_can_atlas_2018	TCGA-55-8091	Primary	Male	74	ADC	IB	T2	N0	MX
luad_tcga_pan_can_atlas_2018	TCGA-55-8092	Primary	Male	75	ADC	IIB	T3	N0	MX
luad_tcga_pan_can_atlas_2018	TCGA-55-8094	Primary	Male	51	ADC	IV	T2B	N0	M1B
luad_tcga_pan_can_atlas_2018	TCGA-55-8096	Primary	Female	67	ADC	IB	T2A	N0	MX
luad_tcga_pan_can_atlas_2018	TCGA-55-8097	Primary	Female	60	ADC	IA	T1A	N0	MX
luad_tcga_pan_can_atlas_2018	TCGA-55-8203	Primary	Female	69	ADC	IA	T1B	N0	M0
luad_tcga_pan_can_atlas_2018	TCGA-55-8204	Primary	Female	87	ADC	IB	T2A	N0	MX
luad_tcga_pan_can_atlas_2018	TCGA-55-8205	Primary	Female	76	ADC	IIA	T2B	N0	M0
luad_tcga_pan_can_atlas_2018	TCGA-55-8206	Primary	Male	56	ADC	IA	T1B	N0	M0
luad_tcga_pan_can_atlas_2018	TCGA-55-8207	Primary	Male	73	ADC	IB	T2A	N0	MX
luad_tcga_pan_can_atlas_2018	TCGA-55-8208	Primary	Female	73	ADC	IA	T1B	N0	M0
luad_tcga_pan_can_atlas_2018	TCGA-55-8299	Primary	Female	61	ADC	IA	T1B	N0	MX
luad_tcga_pan_can_atlas_2018	TCGA-55-8301	Primary	Male	58	ADC	IB	T2A	N0	MX
luad_tcga_pan_can_atlas_2018	TCGA-55-8302	Primary	Male	54	ADC	IB	T2	N0	MX
luad_tcga_pan_can_atlas_2018	TCGA-55-8505	Primary	Male	62	ADC	IIIA	T1A	N2	MX
luad_tcga_pan_can_atlas_2018	TCGA-55-8506	Primary	Female	62	ADC	IIB	T3	N0	MX
luad_tcga_pan_can_atlas_2018	TCGA-55-8507	Primary	Male	53	ADC	IA	T1A	N0	MX
luad_tcga_pan_can_atlas_2018	TCGA-55-8508	Primary	Female	60	ADC	IIA	T2A	N1	MX
luad_tcga_pan_can_atlas_2018	TCGA-55-8510	Primary	Female	55	ADC	IB	T2A	N0	MX
luad_tcga_pan_can_atlas_2018	TCGA-55-8511	Primary	Female	73	ADC	IB	T2A	N0	MX
luad_tcga_pan_can_atlas_2018	TCGA-55-8512	Primary	Male	41	ADC	IV	T1A	N1	M1B
luad_tcga_pan_can_atlas_2018	TCGA-55-8513	Primary	Female	77	ADC	IIB	T3	N0	MX
luad_tcga_pan_can_atlas_2018	TCGA-55-8514	Primary	Female	70	ADC	IB	T2A	N0	MX
luad_tcga_pan_can_atlas_2018	TCGA-55-8614	Primary	Male	76	ADC	IB	T2A	N0	MX
luad_tcga_pan_can_atlas_2018	TCGA-55-8615	Primary	Male	67	ADC	IIIA	T3	N2	MX
luad_tcga_pan_can_atlas_2018	TCGA-55-8616	Primary	Female	58	ADC	IB	T2A	N0	M0
luad_tcga_pan_can_atlas_2018	TCGA-55-8619	Primary	Female	72	ADC	IIB	T3	N0	MX
luad_tcga_pan_can_atlas_2018	TCGA-55-8620	Primary	Male	60	ADC	IV	T1A	N1	M1B
luad_tcga_pan_can_atlas_2018	TCGA-55-8621	Primary	Female	75	ADC	IA	T1A	N0	MX
luad_tcga_pan_can_atlas_2018	TCGA-55-A48X	Primary	Female	63	ADC	IIA	T1B	N1	M0
luad_tcga_pan_can_atlas_2018	TCGA-55-A48Y	Primary	Male	69	ADC	IIA	T2B	N0	M0
luad_tcga_pan_can_atlas_2018	TCGA-55-A48Z	Primary	Female	60	ADC	IIIB	T1A	N3	MX
luad_tcga_pan_can_atlas_2018	TCGA-55-A490	Primary	Male	78	ADC	IIA	T2B	N0	MX
luad_tcga_pan_can_atlas_2018	TCGA-55-A491	Primary	Female	81	ADC	IA	T1B	N0	MX
luad_tcga_pan_can_atlas_2018	TCGA-55-A492	Primary	Female	70	ADC	IA	T1A	N0	MX
luad_tcga_pan_can_atlas_2018	TCGA-55-A493	Primary	Female	54	ADC	IB	T2A	N0	M0
luad_tcga_pan_can_atlas_2018	TCGA-55-A494	Primary	Female	61	ADC	IB	T2A	N0	MX
luad_tcga_pan_can_atlas_2018	TCGA-55-A4DF	Primary	Male	88	ADC	IA	T1B	N0	MX
luad_tcga_pan_can_atlas_2018	TCGA-55-A4DG	Primary	Male	71	ADC	IA	T1B	N0	MX
luad_tcga_pan_can_atlas_2018	TCGA-55-A57B	Primary	Female	80	ADC	IA	T1B	N0	M0
luad_tcga_pan_can_atlas_2018	TCGA-62-8394	Primary	Female	65	ADC	IIIB	T4	N2	M0
luad_tcga_pan_can_atlas_2018	TCGA-62-8395	Primary	Female	80	ADC	IIB	T3	N0	M0
luad_tcga_pan_can_atlas_2018	TCGA-62-8397	Primary	Female	70	ADC	IIB	T3	N0	M0
luad_tcga_pan_can_atlas_2018	TCGA-62-8398	Primary	Male	55	ADC	IIIA	T2	N2	M0
luad_tcga_pan_can_atlas_2018	TCGA-62-8399	Primary	Male	62	ADC	IIIA	T2	N2	M0
luad_tcga_pan_can_atlas_2018	TCGA-62-8402	Primary	Female	73	ADC	IIIA	T2	N2	M0
luad_tcga_pan_can_atlas_2018	TCGA-62-A46O	Primary	Female	65	ADC	IB	T2	N0	M0
luad_tcga_pan_can_atlas_2018	TCGA-62-A46P	Primary	Male	65	ADC	IB	T2	N0	M0
luad_tcga_pan_can_atlas_2018	TCGA-62-A46R	Primary	Female	54	ADC	IB	T2	N0	M0
luad_tcga_pan_can_atlas_2018	TCGA-62-A46S	Primary	Male	73	ADC	IB	T2	N0	M0
luad_tcga_pan_can_atlas_2018	TCGA-62-A46U	Primary	Female	71	ADC	IIB	T2	N1	M0
luad_tcga_pan_can_atlas_2018	TCGA-62-A46V	Primary	Female	78	ADC	IB	T2	N0	M0
luad_tcga_pan_can_atlas_2018	TCGA-62-A46Y	Primary	Female	70	ADC	IIIA	T2	N2	M0
luad_tcga_pan_can_atlas_2018	TCGA-62-A470	Primary	Male	84	ADC	IB	T2	N0	M0
luad_tcga_pan_can_atlas_2018	TCGA-62-A471	Primary	Male	64	ADC	IIB	T2B	N1	M0
luad_tcga_pan_can_atlas_2018	TCGA-62-A472	Primary	Male	70	ADC	IIB	T3	N0	M0
luad_tcga_pan_can_atlas_2018	TCGA-64-1676	Primary	Male	58	ADC	IA	T1A	N0	M0
luad_tcga_pan_can_atlas_2018	TCGA-64-1677	Primary	Female	77	ADC	IIIA	T2	N2	M0
luad_tcga_pan_can_atlas_2018	TCGA-64-1679	Primary	Female	58	ADC	IIIA	T1	N2	M0
luad_tcga_pan_can_atlas_2018	TCGA-64-1680	Primary	Male	63	ADC	IV	T2A	N2	M1
luad_tcga_pan_can_atlas_2018	TCGA-64-1681	Primary	Female	61	ADC	IA	T1	N0	M0
luad_tcga_pan_can_atlas_2018	TCGA-64-5774	Primary	Male	60	ADC	IB	T2	N0	M0
luad_tcga_pan_can_atlas_2018	TCGA-64-5775	Primary	Male	71	ADC	IIIA	T4	N0	M0
luad_tcga_pan_can_atlas_2018	TCGA-64-5778	Primary	Male	60	ADC	IB	T2	N0	M0
luad_tcga_pan_can_atlas_2018	TCGA-64-5779	Primary	Male	61	ADC	IIIA	T2	N2	M0
luad_tcga_pan_can_atlas_2018	TCGA-64-5781	Primary	Female	55	ADC	IB	T2	N0	M0
luad_tcga_pan_can_atlas_2018	TCGA-64-5815	Primary	Male	74	ADC	IIB	T2	N1	M0
luad_tcga_pan_can_atlas_2018	TCGA-67-3770	Primary	Female	70	ADC	IA	T1	N0	M0
luad_tcga_pan_can_atlas_2018	TCGA-67-3771	Primary	Female	77	ADC	IA	T1	N0	M0
luad_tcga_pan_can_atlas_2018	TCGA-67-3772	Primary	Female	82	ADC	IB	T2	N0	M0
luad_tcga_pan_can_atlas_2018	TCGA-67-3773	Primary	Female	84	ADC	IB	T2	N0	M0
luad_tcga_pan_can_atlas_2018	TCGA-67-3774	Primary	Female	73	ADC	IB	T2	N0	M0
luad_tcga_pan_can_atlas_2018	TCGA-67-4679	Primary	Male	69	ADC	NA	T3	N0	M0
luad_tcga_pan_can_atlas_2018	TCGA-67-6215	Primary	Female	52	ADC	IB	T2A	N0	M0
luad_tcga_pan_can_atlas_2018	TCGA-67-6216	Primary	Female	57	ADC	IA	T1A	N0	M0
luad_tcga_pan_can_atlas_2018	TCGA-67-6217	Primary	Female	73	ADC	IIA	T2A	N1	M0
luad_tcga_pan_can_atlas_2018	TCGA-69-7760	Primary	Male	73	ADC	IIB	T3	N0	M0
luad_tcga_pan_can_atlas_2018	TCGA-69-7761	Primary	Male	84	ADC	IB	T2A	N0	MX
luad_tcga_pan_can_atlas_2018	TCGA-69-7763	Primary	Male	69	ADC	IA	T1B	N0	M0
luad_tcga_pan_can_atlas_2018	TCGA-69-7764	Primary	Male	75	ADC	IA	T1B	N0	M0
luad_tcga_pan_can_atlas_2018	TCGA-69-7765	Primary	Male	56	ADC	IV	T4	N0	MX
luad_tcga_pan_can_atlas_2018	TCGA-69-7973	Primary	Female	42	ADC	IB	T2A	N0	M0
luad_tcga_pan_can_atlas_2018	TCGA-69-7974	Primary	Female	54	ADC	IIIA	T2A	N2	MX
luad_tcga_pan_can_atlas_2018	TCGA-69-7978	Primary	Male	59	ADC	IIB	T2B	N1	MX
luad_tcga_pan_can_atlas_2018	TCGA-69-7979	Primary	Female	71	ADC	IB	T2A	N0	MX
luad_tcga_pan_can_atlas_2018	TCGA-69-7980	Primary	Female	70	ADC	I	T1B	N0	M0
luad_tcga_pan_can_atlas_2018	TCGA-69-8253	Primary	Female	59	ADC	IIA	T1A	N1	MX
luad_tcga_pan_can_atlas_2018	TCGA-69-8254	Primary	Male	85	ADC	NA	T2B	NA	NA
luad_tcga_pan_can_atlas_2018	TCGA-69-8255	Primary	Male	71	ADC	IA	T1A	N0	M0
luad_tcga_pan_can_atlas_2018	TCGA-69-A59K	Primary	Female	60	ADC	IIB	T3	N0	M0
luad_tcga_pan_can_atlas_2018	TCGA-71-6725	Primary	Female	48	ADC	IB	T2	N0	M0
luad_tcga_pan_can_atlas_2018	TCGA-73-4658	Primary	Female	80	ADC	IB	T2	N0	M0
luad_tcga_pan_can_atlas_2018	TCGA-73-4659	Primary	Male	66	ADC	IIIA	T2	N2	M0
luad_tcga_pan_can_atlas_2018	TCGA-73-4662	Primary	Female	65	ADC	IA	T1	N0	M0
luad_tcga_pan_can_atlas_2018	TCGA-73-4666	Primary	Female	52	ADC	IV	T1	N0	M1
luad_tcga_pan_can_atlas_2018	TCGA-73-4668	Primary	Female	66	ADC	IIB	T2	N1	M0
luad_tcga_pan_can_atlas_2018	TCGA-73-4670	Primary	Female	69	ADC	IV	T2	N0	M1
luad_tcga_pan_can_atlas_2018	TCGA-73-4675	Primary	Male	59	ADC	IIIA	T3	N1	M0
luad_tcga_pan_can_atlas_2018	TCGA-73-4676	Primary	Male	45	ADC	IIA	T2A	N1	M0
luad_tcga_pan_can_atlas_2018	TCGA-73-4677	Primary	Male	74	ADC	IA	T2A	N0	M0
luad_tcga_pan_can_atlas_2018	TCGA-73-7498	Primary	Female	58	ADC	IA	T1B	N0	M0
luad_tcga_pan_can_atlas_2018	TCGA-73-7499	Primary	Female	81	ADC	IB	T2A	N0	M0
luad_tcga_pan_can_atlas_2018	TCGA-73-A9RS	Primary	Male	41	ADC	IIB	T3	N0	M0
luad_tcga_pan_can_atlas_2018	TCGA-75-5122	Primary	Male	NA	ADC	IB	T2	N0	M0
luad_tcga_pan_can_atlas_2018	TCGA-75-5125	Primary	Male	NA	ADC	IIB	T2	N1	M0
luad_tcga_pan_can_atlas_2018	TCGA-75-5126	Primary	Female	NA	ADC	IIIA	T3	N2	M0
luad_tcga_pan_can_atlas_2018	TCGA-75-5146	Primary	Male	NA	ADC	IB	T2	N0	M0
luad_tcga_pan_can_atlas_2018	TCGA-75-5147	Primary	Female	NA	ADC	IB	T2	N0	M0
luad_tcga_pan_can_atlas_2018	TCGA-75-6203	Primary	Female	NA	ADC	IIIA	T2	N2	M0
luad_tcga_pan_can_atlas_2018	TCGA-75-6205	Primary	Female	NA	ADC	IB	T2A	N0	M0
luad_tcga_pan_can_atlas_2018	TCGA-75-6206	Primary	Male	NA	ADC	IB	T2	N0	M0
luad_tcga_pan_can_atlas_2018	TCGA-75-6207	Primary	Male	NA	ADC	IIIA	T2	N2	M0
luad_tcga_pan_can_atlas_2018	TCGA-75-6211	Primary	Female	NA	ADC	IB	T2	N0	M0
luad_tcga_pan_can_atlas_2018	TCGA-75-6212	Primary	Female	NA	ADC	IIB	T2	N1	M0
luad_tcga_pan_can_atlas_2018	TCGA-75-6214	Primary	Female	NA	ADC	IIIA	T2	N2	M0
luad_tcga_pan_can_atlas_2018	TCGA-75-7025	Primary	Male	NA	ADC	IB	T2	N0	M0
luad_tcga_pan_can_atlas_2018	TCGA-75-7027	Primary	Male	NA	ADC	IB	T2	N0	M0
luad_tcga_pan_can_atlas_2018	TCGA-75-7030	Primary	Male	NA	ADC	IIB	T3	N0	M0
luad_tcga_pan_can_atlas_2018	TCGA-75-7031	Primary	Female	NA	ADC	IB	T2	N0	M0
luad_tcga_pan_can_atlas_2018	TCGA-78-7145	Primary	Female	52	ADC	IV	T4	N1	M1
luad_tcga_pan_can_atlas_2018	TCGA-78-7146	Primary	Female	71	ADC	IIIA	T2	N2	M0
luad_tcga_pan_can_atlas_2018	TCGA-78-7147	Primary	Female	67	ADC	IIB	T2	N1	M0
luad_tcga_pan_can_atlas_2018	TCGA-78-7148	Primary	Male	71	ADC	IIB	T2	N1	M0
luad_tcga_pan_can_atlas_2018	TCGA-78-7149	Primary	Male	71	ADC	IIIB	T4	N0	M0
luad_tcga_pan_can_atlas_2018	TCGA-78-7150	Primary	Male	59	ADC	IIB	T2	N1	M0
luad_tcga_pan_can_atlas_2018	TCGA-78-7152	Primary	Male	65	ADC	IB	T2	N0	M0
luad_tcga_pan_can_atlas_2018	TCGA-78-7153	Primary	Female	65	ADC	IB	T2	N0	M0
luad_tcga_pan_can_atlas_2018	TCGA-78-7154	Primary	Male	72	ADC	IIIA	T3	N2	M0
luad_tcga_pan_can_atlas_2018	TCGA-78-7155	Primary	Male	68	ADC	IB	T2	N0	M0
luad_tcga_pan_can_atlas_2018	TCGA-78-7156	Primary	Male	62	ADC	IV	T4	N1	M1
luad_tcga_pan_can_atlas_2018	TCGA-78-7158	Primary	Female	59	ADC	IIIB	T4	N2	M0
luad_tcga_pan_can_atlas_2018	TCGA-78-7159	Primary	Female	60	ADC	IA	T1	NX	M0
luad_tcga_pan_can_atlas_2018	TCGA-78-7160	Primary	Male	61	ADC	IV	T4	N2	M1
luad_tcga_pan_can_atlas_2018	TCGA-78-7161	Primary	Female	69	ADC	IIB	T3	N0	M0
luad_tcga_pan_can_atlas_2018	TCGA-78-7162	Primary	Male	75	ADC	IA	T1	N0	M0
luad_tcga_pan_can_atlas_2018	TCGA-78-7163	Primary	Male	60	ADC	IB	T2	N0	M0
luad_tcga_pan_can_atlas_2018	TCGA-78-7166	Primary	Male	84	ADC	IIB	T2	N1	M0
luad_tcga_pan_can_atlas_2018	TCGA-78-7167	Primary	Male	77	ADC	IV	T2	N0	M1
luad_tcga_pan_can_atlas_2018	TCGA-78-7220	Primary	Female	53	ADC	IIIA	T2	N2	M0
luad_tcga_pan_can_atlas_2018	TCGA-78-7535	Primary	Male	45	ADC	IB	T2	N0	M0
luad_tcga_pan_can_atlas_2018	TCGA-78-7536	Primary	Male	69	ADC	IIIA	T2	N2	M0
luad_tcga_pan_can_atlas_2018	TCGA-78-7537	Primary	Male	72	ADC	IB	T2	N0	M0
luad_tcga_pan_can_atlas_2018	TCGA-78-7539	Primary	Female	75	ADC	IIA	T2B	N0	M0
luad_tcga_pan_can_atlas_2018	TCGA-78-7540	Primary	Female	66	ADC	IB	T2	N0	M0
luad_tcga_pan_can_atlas_2018	TCGA-78-7542	Primary	Male	56	ADC	IB	T2	N0	M0
luad_tcga_pan_can_atlas_2018	TCGA-78-7633	Primary	Male	67	ADC	IB	T2	N0	M0
luad_tcga_pan_can_atlas_2018	TCGA-78-8640	Primary	Male	59	ADC	IIA	T1	N1	M0
luad_tcga_pan_can_atlas_2018	TCGA-78-8648	Primary	Female	58	ADC	IIB	T3	N0	M0
luad_tcga_pan_can_atlas_2018	TCGA-78-8655	Primary	Female	77	ADC	IA	T1	N0	M0
luad_tcga_pan_can_atlas_2018	TCGA-78-8660	Primary	Male	69	ADC	IIB	T2	N1	M0
luad_tcga_pan_can_atlas_2018	TCGA-78-8662	Primary	Female	53	ADC	IB	T2	N0	M0
luad_tcga_pan_can_atlas_2018	TCGA-80-5607	Primary	Female	NA	ADC	IIB	T2	N1	M0
luad_tcga_pan_can_atlas_2018	TCGA-80-5608	Primary	Female	NA	ADC	IA	T1	N0	M0
luad_tcga_pan_can_atlas_2018	TCGA-80-5611	Primary	Male	NA	ADC	IB	T2	N0	M0
luad_tcga_pan_can_atlas_2018	TCGA-83-5908	Primary	Female	59	ADC	IA	T1	N0	M0
luad_tcga_pan_can_atlas_2018	TCGA-86-6562	Primary	Male	52	ADC	IIA	T2A	N1	M0
luad_tcga_pan_can_atlas_2018	TCGA-86-6851	Primary	Female	73	ADC	IIA	T1B	N1	M0
luad_tcga_pan_can_atlas_2018	TCGA-86-7701	Primary	Male	66	ADC	IV	T2	N0	M1
luad_tcga_pan_can_atlas_2018	TCGA-86-7711	Primary	Male	70	ADC	IIA	T2A	N1	M0
luad_tcga_pan_can_atlas_2018	TCGA-86-7713	Primary	Male	70	ADC	IIA	T2B	N0	M0
luad_tcga_pan_can_atlas_2018	TCGA-86-7714	Primary	Female	61	ADC	IIIA	T1B	N2	M0
luad_tcga_pan_can_atlas_2018	TCGA-86-7953	Primary	Female	69	ADC	IA	T1B	N0	M0
luad_tcga_pan_can_atlas_2018	TCGA-86-7954	Primary	Female	68	ADC	IB	T2	N0	M0
luad_tcga_pan_can_atlas_2018	TCGA-86-7955	Primary	Male	62	ADC	IB	T2A	N0	M0
luad_tcga_pan_can_atlas_2018	TCGA-86-8054	Primary	Male	61	ADC	IIB	T2B	N1	M0
luad_tcga_pan_can_atlas_2018	TCGA-86-8055	Primary	Male	79	ADC	IIA	T2A	N1	M0
luad_tcga_pan_can_atlas_2018	TCGA-86-8056	Primary	Female	63	ADC	IIIA	T4	N0	M0
luad_tcga_pan_can_atlas_2018	TCGA-86-8073	Primary	Male	58	ADC	IB	T2A	N0	M0
luad_tcga_pan_can_atlas_2018	TCGA-86-8074	Primary	Female	62	ADC	IIA	T1B	N1	M0
luad_tcga_pan_can_atlas_2018	TCGA-86-8075	Primary	Female	66	ADC	IB	T2	N0	M0
luad_tcga_pan_can_atlas_2018	TCGA-86-8076	Primary	Male	42	ADC	IA	T1	N0	M0
luad_tcga_pan_can_atlas_2018	TCGA-86-8278	Primary	Female	63	ADC	IIB	T2	N1	M0
luad_tcga_pan_can_atlas_2018	TCGA-86-8279	Primary	Male	46	ADC	IIA	T2A	N1	M0
luad_tcga_pan_can_atlas_2018	TCGA-86-8280	Primary	Female	54	ADC	IIA	T2B	N0	M0
luad_tcga_pan_can_atlas_2018	TCGA-86-8281	Primary	Male	75	ADC	IA	T1	NX	M0
luad_tcga_pan_can_atlas_2018	TCGA-86-8358	Primary	Male	44	ADC	IB	T2A	N0	M0
luad_tcga_pan_can_atlas_2018	TCGA-86-8359	Primary	Male	52	ADC	IIIA	T3	N2	M0
luad_tcga_pan_can_atlas_2018	TCGA-86-8585	Primary	Male	57	ADC	IB	T2A	N0	M0
luad_tcga_pan_can_atlas_2018	TCGA-86-8668	Primary	Female	61	ADC	IA	T1B	N0	M0
luad_tcga_pan_can_atlas_2018	TCGA-86-8669	Primary	Male	64	ADC	IA	T1B	N0	M0
luad_tcga_pan_can_atlas_2018	TCGA-86-8671	Primary	Female	72	ADC	IIB	T2B	N1	M0
luad_tcga_pan_can_atlas_2018	TCGA-86-8672	Primary	Male	59	ADC	IIB	T3	N0	M0
luad_tcga_pan_can_atlas_2018	TCGA-86-8673	Primary	Male	61	ADC	IB	T2	N0	M0
luad_tcga_pan_can_atlas_2018	TCGA-86-8674	Primary	Male	50	ADC	IIA	T2A	N1	M0
luad_tcga_pan_can_atlas_2018	TCGA-86-A456	Primary	Female	78	ADC	IA	T1A	N0	M0
luad_tcga_pan_can_atlas_2018	TCGA-86-A4JF	Primary	Male	56	ADC	IIB	T3	N0	M0
luad_tcga_pan_can_atlas_2018	TCGA-86-A4P7	Primary	Female	63	ADC	IB	T2A	N0	M0
luad_tcga_pan_can_atlas_2018	TCGA-86-A4P8	Primary	Female	59	ADC	IIIA	T1B	N2	MX
luad_tcga_pan_can_atlas_2018	TCGA-91-6828	Primary	Male	70	ADC	IA	T1A	N0	M0
luad_tcga_pan_can_atlas_2018	TCGA-91-6829	Primary	Male	78	ADC	IB	T2	N0	MX
luad_tcga_pan_can_atlas_2018	TCGA-91-6830	Primary	Female	65	ADC	IIA	T1	N1	MX
luad_tcga_pan_can_atlas_2018	TCGA-91-6831	Primary	Male	66	ADC	IB	T2	N0	MX
luad_tcga_pan_can_atlas_2018	TCGA-91-6835	Primary	Female	81	ADC	IA	T1	N0	M0
luad_tcga_pan_can_atlas_2018	TCGA-91-6836	Primary	Female	52	ADC	IB	T2	N0	MX
luad_tcga_pan_can_atlas_2018	TCGA-91-6840	Primary	Female	59	ADC	IA	T1B	N0	M0
luad_tcga_pan_can_atlas_2018	TCGA-91-6847	Primary	Female	62	ADC	IB	T2	N0	MX
luad_tcga_pan_can_atlas_2018	TCGA-91-6848	Primary	Male	59	ADC	IIIA	T2	N2	MX
luad_tcga_pan_can_atlas_2018	TCGA-91-6849	Primary	Female	75	ADC	IIIA	T2	N2	MX
luad_tcga_pan_can_atlas_2018	TCGA-91-7771	Primary	Male	62	ADC	IIB	T3	N0	MX
luad_tcga_pan_can_atlas_2018	TCGA-91-8496	Primary	Female	63	ADC	IB	T2A	NX	MX
luad_tcga_pan_can_atlas_2018	TCGA-91-8497	Primary	Female	75	ADC	IA	T1A	N0	MX
luad_tcga_pan_can_atlas_2018	TCGA-91-8499	Primary	Female	76	ADC	IA	T1B	N0	MX
luad_tcga_pan_can_atlas_2018	TCGA-91-A4BC	Primary	Male	59	ADC	IIA	T2B	N0	MX
luad_tcga_pan_can_atlas_2018	TCGA-91-A4BD	Primary	Male	78	ADC	IIA	T1B	N1	MX
luad_tcga_pan_can_atlas_2018	TCGA-93-7347	Primary	Female	76	ADC	IA	T1A	N0	MX
luad_tcga_pan_can_atlas_2018	TCGA-93-7348	Primary	Female	75	ADC	IA	T1A	N0	MX
luad_tcga_pan_can_atlas_2018	TCGA-93-8067	Primary	Male	77	ADC	IB	T2A	N0	MX
luad_tcga_pan_can_atlas_2018	TCGA-93-A4JN	Primary	Male	71	ADC	IV	T2A	N0	M1A
luad_tcga_pan_can_atlas_2018	TCGA-93-A4JO	Primary	Male	70	ADC	IA	T1A	N0	MX
luad_tcga_pan_can_atlas_2018	TCGA-93-A4JP	Primary	Male	64	ADC	IV	TX	NX	M1B
luad_tcga_pan_can_atlas_2018	TCGA-93-A4JQ	Primary	Male	49	ADC	IA	T1B	N0	MX
luad_tcga_pan_can_atlas_2018	TCGA-95-7039	Primary	Female	54	ADC	IIB	T3	N0	MX
luad_tcga_pan_can_atlas_2018	TCGA-95-7043	Primary	Female	63	ADC	IA	T1A	N0	MX
luad_tcga_pan_can_atlas_2018	TCGA-95-7562	Primary	Male	71	ADC	IIA	T2A	N1	M0
luad_tcga_pan_can_atlas_2018	TCGA-95-7567	Primary	Male	61	ADC	IIB	T2B	N1	M0
luad_tcga_pan_can_atlas_2018	TCGA-95-7944	Primary	Male	71	ADC	IA	T1A	N0	M0
luad_tcga_pan_can_atlas_2018	TCGA-95-7947	Primary	Male	67	ADC	IA	T1A	N0	M0
luad_tcga_pan_can_atlas_2018	TCGA-95-7948	Primary	Female	42	ADC	IB	T2A	N0	M0
luad_tcga_pan_can_atlas_2018	TCGA-95-8039	Primary	Male	72	ADC	IA	T1	N0	MX
luad_tcga_pan_can_atlas_2018	TCGA-95-8494	Primary	Male	67	ADC	IIA	T2A	N1	M0
luad_tcga_pan_can_atlas_2018	TCGA-95-A4VK	Primary	Female	74	ADC	IIIA	T2B	N2	M0
luad_tcga_pan_can_atlas_2018	TCGA-95-A4VN	Primary	Female	62	ADC	IIA	T2A	N1	M0
luad_tcga_pan_can_atlas_2018	TCGA-95-A4VP	Primary	Female	66	ADC	IIIA	T2B	N2	M0
luad_tcga_pan_can_atlas_2018	TCGA-97-7546	Primary	Female	76	ADC	IA	T1	N0	MX
luad_tcga_pan_can_atlas_2018	TCGA-97-7547	Primary	Female	67	ADC	IB	T2	N0	MX
luad_tcga_pan_can_atlas_2018	TCGA-97-7552	Primary	Male	70	ADC	IB	T2	N0	MX
luad_tcga_pan_can_atlas_2018	TCGA-97-7553	Primary	Female	58	ADC	IA	T1	N0	MX
luad_tcga_pan_can_atlas_2018	TCGA-97-7554	Primary	Female	83	ADC	IIIA	T2A	N2	M0
luad_tcga_pan_can_atlas_2018	TCGA-97-7937	Primary	Male	65	ADC	IB	T2A	N0	MX
luad_tcga_pan_can_atlas_2018	TCGA-97-7938	Primary	Female	76	ADC	IA	T1A	N0	MX
luad_tcga_pan_can_atlas_2018	TCGA-97-7941	Primary	Female	72	ADC	IA	T1B	N0	MX
luad_tcga_pan_can_atlas_2018	TCGA-97-8171	Primary	Male	81	ADC	IV	T2A	N2	M1A
luad_tcga_pan_can_atlas_2018	TCGA-97-8172	Primary	Female	75	ADC	IB	T2A	N0	M0
luad_tcga_pan_can_atlas_2018	TCGA-97-8174	Primary	Male	67	ADC	IIA	T2B	N0	M0
luad_tcga_pan_can_atlas_2018	TCGA-97-8175	Primary	Female	55	ADC	IB	T2A	N0	M0
luad_tcga_pan_can_atlas_2018	TCGA-97-8176	Primary	Male	63	ADC	IIIA	T3	N1	M0
luad_tcga_pan_can_atlas_2018	TCGA-97-8177	Primary	Female	59	ADC	IB	T2A	N0	M0
luad_tcga_pan_can_atlas_2018	TCGA-97-8179	Primary	Male	72	ADC	IA	T1A	N0	M0
luad_tcga_pan_can_atlas_2018	TCGA-97-8547	Primary	Female	78	ADC	IIIA	T2A	N2	MX
luad_tcga_pan_can_atlas_2018	TCGA-97-8552	Primary	Female	55	ADC	I	T1A	N0	MX
luad_tcga_pan_can_atlas_2018	TCGA-97-A4LX	Primary	Male	81	ADC	IB	T2A	N0	M0
luad_tcga_pan_can_atlas_2018	TCGA-97-A4M0	Primary	Female	60	ADC	IB	T2A	N0	M0
luad_tcga_pan_can_atlas_2018	TCGA-97-A4M1	Primary	Female	52	ADC	IA	T1A	N0	M0
luad_tcga_pan_can_atlas_2018	TCGA-97-A4M2	Primary	Male	66	ADC	IA	T1A	N0	M0
luad_tcga_pan_can_atlas_2018	TCGA-97-A4M3	Primary	Female	69	ADC	IA	T1B	N0	M0
luad_tcga_pan_can_atlas_2018	TCGA-97-A4M5	Primary	Male	83	ADC	IA	T1B	N0	M0
luad_tcga_pan_can_atlas_2018	TCGA-97-A4M6	Primary	Female	45	ADC	IA	T1A	N0	M0
luad_tcga_pan_can_atlas_2018	TCGA-97-A4M7	Primary	Male	74	ADC	IA	T1B	N0	M0
luad_tcga_pan_can_atlas_2018	TCGA-99-7458	Primary	Female	74	ADC	IIIA	T4	N0	M0
luad_tcga_pan_can_atlas_2018	TCGA-99-8025	Primary	Female	72	ADC	IIIA	T3	N2	M0
luad_tcga_pan_can_atlas_2018	TCGA-99-8028	Primary	Female	50	ADC	IA	T1A	N0	M0
luad_tcga_pan_can_atlas_2018	TCGA-99-8032	Primary	Male	61	ADC	IA	T1A	N0	M0
luad_tcga_pan_can_atlas_2018	TCGA-99-8033	Primary	Female	74	ADC	IV	TX	NX	M1
luad_tcga_pan_can_atlas_2018	TCGA-99-AA5R	Primary	Female	70	ADC	IA	T1A	N0	M0
luad_tcga_pan_can_atlas_2018	TCGA-J2-8192	Primary	Female	65	ADC	IIA	T2A	N1	MX
luad_tcga_pan_can_atlas_2018	TCGA-J2-8194	Primary	Female	69	ADC	IIB	T3	N0	MX
luad_tcga_pan_can_atlas_2018	TCGA-J2-A4AD	Primary	Female	61	ADC	IA	T1A	N0	MX
luad_tcga_pan_can_atlas_2018	TCGA-J2-A4AE	Primary	Female	77	ADC	IA	T1A	N0	MX
luad_tcga_pan_can_atlas_2018	TCGA-J2-A4AG	Primary	Female	66	ADC	IA	T1B	N0	MX
luad_tcga_pan_can_atlas_2018	TCGA-L4-A4E5	Primary	Female	48	ADC	I	T1	N0	M0
luad_tcga_pan_can_atlas_2018	TCGA-L4-A4E6	Primary	Male	67	ADC	IA	T1	N0	M0
luad_tcga_pan_can_atlas_2018	TCGA-L9-A443	Primary	Female	63	ADC	IA	T1A	N0	MX
luad_tcga_pan_can_atlas_2018	TCGA-L9-A444	Primary	Female	60	ADC	IA	T1A	N0	MX
luad_tcga_pan_can_atlas_2018	TCGA-L9-A50W	Primary	Male	75	ADC	IIA	T1B	N1	MX
luad_tcga_pan_can_atlas_2018	TCGA-L9-A5IP	Primary	Female	40	ADC	IV	T3	N2	M1B
luad_tcga_pan_can_atlas_2018	TCGA-L9-A743	Primary	Male	56	ADC	IIA	T2A	N1	M0
luad_tcga_pan_can_atlas_2018	TCGA-L9-A7SV	Primary	Male	69	ADC	IIA	T2A	N1	M0
luad_tcga_pan_can_atlas_2018	TCGA-L9-A8F4	Primary	Female	64	ADC	IB	T2A	N0	MX
luad_tcga_pan_can_atlas_2018	TCGA-MN-A4N1	Primary	Male	60	ADC	IIA	T2A	N1	M0
luad_tcga_pan_can_atlas_2018	TCGA-MN-A4N4	Primary	Male	57	ADC	IA	T1B	N0	M0
luad_tcga_pan_can_atlas_2018	TCGA-MN-A4N5	Primary	Male	63	ADC	IA	T1A	N0	M0
luad_tcga_pan_can_atlas_2018	TCGA-MP-A4SV	Primary	Male	67	ADC	IB	T2	N0	M0
luad_tcga_pan_can_atlas_2018	TCGA-MP-A4SW	Primary	Male	53	ADC	IIB	T2	N1	M0
luad_tcga_pan_can_atlas_2018	TCGA-MP-A4SY	Primary	Male	61	ADC	IIB	T2	N1	M0
luad_tcga_pan_can_atlas_2018	TCGA-MP-A4T2	Primary	Male	71	ADC	IA	T1	N0	M0
luad_tcga_pan_can_atlas_2018	TCGA-MP-A4T4	Primary	Female	68	ADC	IIB	T2	N1	M0
luad_tcga_pan_can_atlas_2018	TCGA-MP-A4T6	Primary	Female	76	ADC	IIIA	T1	N2	MX
luad_tcga_pan_can_atlas_2018	TCGA-MP-A4T7	Primary	Female	75	ADC	IV	T2	N0	M1
luad_tcga_pan_can_atlas_2018	TCGA-MP-A4T8	Primary	Male	68	ADC	IIIA	T2	N2	M0
luad_tcga_pan_can_atlas_2018	TCGA-MP-A4T9	Primary	Female	54	ADC	IIIA	T2	N2	MX
luad_tcga_pan_can_atlas_2018	TCGA-MP-A4TA	Primary	Female	75	ADC	IA	T1	N0	M0
luad_tcga_pan_can_atlas_2018	TCGA-MP-A4TC	Primary	Male	77	ADC	IIIA	T1	N2	M0
luad_tcga_pan_can_atlas_2018	TCGA-MP-A4TD	Primary	Male	71	ADC	IIIA	T2	N2	M0
luad_tcga_pan_can_atlas_2018	TCGA-MP-A4TE	Primary	Male	56	ADC	IIA	T2B	N0	MX
luad_tcga_pan_can_atlas_2018	TCGA-MP-A4TF	Primary	Female	58	ADC	IIA	T2B	N0	M0
luad_tcga_pan_can_atlas_2018	TCGA-MP-A4TH	Primary	Female	70	ADC	IA	T1A	N0	M0
luad_tcga_pan_can_atlas_2018	TCGA-MP-A4TI	Primary	Male	72	ADC	IIA	T2A	N1	M0
luad_tcga_pan_can_atlas_2018	TCGA-MP-A4TJ	Primary	Female	62	ADC	IA	T1	N0	M0
luad_tcga_pan_can_atlas_2018	TCGA-MP-A4TK	Primary	Female	56	ADC	IIB	T2	N1	MX
luad_tcga_pan_can_atlas_2018	TCGA-MP-A5C7	Primary	Female	76	ADC	IB	T2	N0	M0
luad_tcga_pan_can_atlas_2018	TCGA-NJ-A4YF	Primary	Female	50	ADC	IA	T1	N0	M0
luad_tcga_pan_can_atlas_2018	TCGA-NJ-A4YG	Primary	Male	65	ADC	IB	T2	N0	M0
luad_tcga_pan_can_atlas_2018	TCGA-NJ-A4YI	Primary	Female	87	ADC	IIIA	T2	N2	M0
luad_tcga_pan_can_atlas_2018	TCGA-NJ-A4YP	Primary	Male	52	ADC	IB	T2A	N0	M0
luad_tcga_pan_can_atlas_2018	TCGA-NJ-A4YQ	Primary	Female	69	ADC	IA	T1B	N0	M0
luad_tcga_pan_can_atlas_2018	TCGA-NJ-A55A	Primary	Female	76	ADC	IB	T2	N0	M0
luad_tcga_pan_can_atlas_2018	TCGA-NJ-A55O	Primary	Female	56	ADC	IIA	T1B	N1	M0
luad_tcga_pan_can_atlas_2018	TCGA-NJ-A55R	Primary	Male	67	ADC	IA	T1B	N0	MX
luad_tcga_pan_can_atlas_2018	TCGA-NJ-A7XG	Primary	Male	49	ADC	IIIA	T4	N1	M0
luad_tcga_pan_can_atlas_2018	TCGA-O1-A52J	Primary	Female	74	ADC	IA	T1	N0	MX
luad_tcga_pan_can_atlas_2018	TCGA-S2-AA1A	Primary	Female	68	ADC	IA	T1B	N0	M0
*ADC Adenocarcinoma

## Sheet: Supplementary Table 2
Supplementary Table 2. Feature summary of the non-small cell lung cancer specimens and single-cell RNA sequencing data.
No	Patient id	Samples	Biopsy Site	Sample Type	Histolgy	Smoking	Oncogenic Driver Mutation	Stages	No. of single-cells
1	AZ003	AZ_01	Lung	Primary	ADC	Ex	EGFR L858R	IIIA	331
2	AZ003	AZ_03	Lung	Primary	ADC	Ex	EGFR L858R	IIIA	281
3	AZ005	AZ_02	Lung	Primary	ADC	Never	EGFR L858R	IA	546
4	AZ008	AZ_05	Lung	Primary	ADC	Never	EGFR del19	IIIA	522
5	AZ008_TAT	AZ_04	Lung	Primary	ADC	Never	EGFR del19	IIIA	331
6	TH158	LT_S01	Lung	Primary	ADC	Never	EGFR del19	IV	118
7	TH158	LT_S42	Lung	Primary	ADC	Never	EGFR del19	IV	1465
8	TH169	LT_S11	Lung	Primary	ADC	Never	EGFR del19	IV	387
9	TH169	LT_S13	Lung	Primary	ADC	Never	EGFR del19	IV	379
10	TH179	LT_S58	Lung	Primary	ADC	Never	BRAF V600E	IV	62
11	TH179	LT_S79	Lung	Primary	ADC	Never	BRAF V600E	IV	93
12	TH226	LT_S52	Lung	Primary	ADC	Ex	EGFR del19	IV	603
13	TH226	LT_S57	Lung	Primary	ADC	Ex	EGFR del19	IV	1325
14	TH226	LT_S82	Lung	Primary	ADC	Ex	EGFR del19	IV	95
15	TH231	LT_S56	Lung	Primary	ADC	Never	ALK fusion	IV	1094
16	TH231	LT_S67	Lung	Primary	ADC	Never	ALK fusion	IV	789
17	TH236	LT_S71	Lung	Primary	ADC	Never	EGFR del19	IV	743
18	TH238	LT_S66	Lung	Primary	ADC	Ex	BRAF V600E	I	667
19	TH248	LT_S74	Lung	Primary	ADC	Never	EGFR del19	IIIB	1024
20	TH157	LT_S02	LN	Metastatic	ADC	Never	ALK fusion	IV	57
21	TH171	LT_S63	LN	Metastatic	Squamous	Never	ALK fusion	IV	609
22	TH179	LT_S80	LN	Metastatic	ADC	Never	BRAF V600E	IV	37
23	TH217	LT_S43	LN	Metastatic	ADC	Never	EGFR del19	IA	246
24	TH222	LT_S54	LN	Metastatic	ADC	Never	ROS1 fusion	IV	592
25	TH222	LT_S72	LN	Metastatic	ADC	Never	ROS1 fusion	IV	1496
26	TH223	LT_S49	LN	Metastatic	ADC	Never	EGFR del19	IIIA	763
27	TH225	LT_S50	LN	Metastatic	ADC	Ex	KRAS G12C	IV	1279
28	TH227	LT_S51	LN	Metastatic	ADC	Never	ALK fusion	IV	731
29	TH248	LT_S69	LN	Metastatic	ADC	Never	EGFR del19	IIIB	722
30	TH146	LT_S16	LN	Metastatic	ADC	Never	ROS1 fusion	IV	142
31	TH103	LT_S05	Pleura	Metastatic	ADC	Never	ALK fusion	IV	27
32	TH103	LT_S07	Pleura	Metastatic	ADC	Never	ALK fusion	IV	199
33	TH103	LT_S08	Pleura	Metastatic	ADC	Never	ALK fusion	IV	13
34	TH156	LT_S03	Pleura	Metastatic	ADC	Ex	ALK fusion	IV	16
35	TH185	LT_S21	Pleura	Metastatic	ADC	Never	EGFR L858R	IV	722
36	TH185	LT_S23	Pleura	Metastatic	ADC	Never	EGFR L858R	IV	75
37	TH185	LT_S28	Pleura	Metastatic	ADC	Never	EGFR L858R	IV	395
38	TH205	LT_S34	Pleura	Metastatic	ADC	Never	EGFR	IV	353
39	TH067	LT_S53	Liver	Metastatic	ADC	Never	EGFR del19	IV	44
40	TH220	LT_S47	Liver	Metastatic	ADC	Never	ALK fusion	IV	597
41	TH266	LT_S75	Liver	Metastatic	ADC	Never	ALK fusion	IV	680
42	TH266	LT_S81	Liver	Metastatic	ADC	Never	ALK fusion	IV	828
43	TH153	LT_S14	Liver	Metastatic	ADC	Never	EGFR del19	IV	67
44	TH210	LT_S41	Adrenal	Metastatic	ADC	Never	ALK fusion	IV	214
45	TH218	LT_S45	Adrenal	Metastatic	ADC	Never	EGFR L858R	I	557
46	TH218	LT_S55	Adrenal	Metastatic	ADC	Never	EGFR L858R	I	189
47	TH155	LT_S48	Brain	Metastatic	ADC	Never	EGFR del19	IV	216
48	TH179_TAT	LT_S78	Lung	NA	ADC	Never	BRAF V600E	IV	115
49	TH238_TAT	LT_S65	Lung	NA	ADC	Ex	BRAF V600E	I	425
*LN, lymph node; ADC, Adenocarcinoma; Ex, Ex-smoker; Never, Never smoker

## Sheet: Supplementary Table 3
Supplementary Table 3. List of canonical markers to assign the cell types.
Class	Cell types		Genes
2 cell lineages	Immune cells		PTPRC, CD3G, CD3E, CD79A, BLNK, CD68, CSF1R, MARCO, CD207
	non-immune cells	Melanocytes	PMEL, MLANA
		Endothelial cells	PECAM1, CD34, VWF
		Epithelial cells	EPCAM, KRT19, SFN
		Fibroblasts	ACTA2, MCAM, MYLK, MYL9, FAP, THY1
Class	Cell types		Genes
9 cell lineages	T cells		CD2, CD3D, CD3E, CD3G
	B cells		IGLL5, MZB1, JCHAIN, DERL3, SDC1, MS4A1, BANK1, PAX5, CD79A
	Plasmablast B cells		PRDM1, XBP1, IRF4
	Memory B cells		MS4A1, IRF8
	Macrophage		MARCO, CSF1R, CD68, GLDN, APOE, CCL3L1, TREM2, C1QB, NUPR1, FOLR2, RNASE1, C1QA
	MAST cells		CMA1, MS4A2, TPSAB1, TPSB2
	Dendritic cells		CD1E, CD1C, FCER1A, PKIB, CYP2S1, NDRG2
	Plasmacytoid dendritic cells		SLC32A1, SHD, LRRC26, PACSIN1, LILRA4, CLEC4C, DNASE1L3, CLEC4C, LRRC26, SCT, LAMP5
	Neutrophils		FCGR3B, ALPL, CXCR1, CXCR2, ADGRG3, CMTM2, PROK2, MME, MMP25, TNFRSF10C

## Sheet: Supplementary Table 4
Supplementary Table 4. Feature summary of the lung adenocarcinoma specimens and single-cell RNA sequencing data.
No	Patient id	Samples	Biopsy Site	Sample Type	Histology	Smoking	Oncogenic Driver Mutation	Stages		No. of single-cells
1	P0001	LUNG_N01	Lung	Normal	ADC	Never	WT	IA	Normal	3194
2	P0006	LUNG_N06	Lung	Normal	ADC	Ex	na	IA	Normal	2839
3	P0008	LUNG_N08	Lung	Normal	ADC	Never	EGFR L858R	IB	Normal	3380
4	P0009	LUNG_N09	Lung	Normal	ADC	Ex	WT	IIA	Normal	2528
5	P0018	LUNG_N18	Lung	Normal	ADC	Ex	EGFR del19	IA	Normal	4628
6	P0019	LUNG_N19	Lung	Normal	ADC	Cur	EGFR exon20	IA	Normal	3870
7	P0020	LUNG_N20	Lung	Normal	ADC	Cur	WT	IA	Normal	5798
8	P0028	LUNG_N28	Lung	Normal	ADC(Double)	Cur	WT	IIIA	Normal	3411
9	P0030	LUNG_N30	Lung	Normal	ADC	Never	EGFR del19	IA	Normal	3884
10	P0031	LUNG_N31	Lung	Normal	ADC	Ex	WT	IIIA	Normal	4241
11	P0034	LUNG_N34	Lung	Normal	ADC	Never	WT	IA3	Normal	5222
12	P0006	LUNG_T06	Lung	Primary	ADC	Ex	na	IA	Early stage	3426
13	P0008	LUNG_T08	Lung	Primary	ADC	Never	EGFR L858R	IB	Early stage	3765
14	P0009	LUNG_T09	Lung	Primary	ADC	Ex	WT	IIA	Early stage	3840
15	P0018	LUNG_T18	Lung	Primary	ADC	Ex	EGFR del19	IA	Early stage	3705
16	P0019	LUNG_T19	Lung	Primary	ADC	Cur	EGFR exon20	IA	Early stage	4361
17	P0020	LUNG_T20	Lung	Primary	ADC	Cur	WT	IA	Early stage	4021
18	P0025	LUNG_T25	Lung	Primary	ADC(Double)	Ex	WT	IA	Early stage	4374
19	P0028	LUNG_T28	Lung	Primary	ADC(Double)	Cur	WT	IIIA	Early stage	4705
20	P0030	LUNG_T30	Lung	Primary	ADC	Never	EGFR del19	IA	Early stage	4094
21	P0031	LUNG_T31	Lung	Primary	ADC	Ex	WT	IIIA	Early stage	5578
22	P0034	LUNG_T34	Lung	Primary	ADC	Never	WT	IA3	Early stage	3280
23	P1006	EBUS_06	Lung	Primary	ADC	Cur	WT	IV	Advanced stage	2303
24	P1028	EBUS_28	Lung	Primary	ADC	Ex	WT	IV	Advanced stage	5182
25	P1049	EBUS_49	Lung	Primary	ADC	Cur	WT	IV	Advanced stage	1775
26	P1058	BRONCHO_58	Lung	Primary	ADC	Never	na	IV	Advanced stage	2813
27	P1010	EBUS_10	LN	Metastatic	ADC	Ex	WT	IV	Advanced stage	5144
28	P1011	BRONCHO_11	LN	Metastatic	ADC	Never	EGFR L858R	IV	Advanced stage	3178
29	P1012	EBUS_12	LN	Metastatic	ADC	Never	WT	IV	Advanced stage	3115
30	P1013	EBUS_13	LN	Metastatic	ADC	Cur	WT	IV	Advanced stage	3550
31	P1015	EBUS_15	LN	Metastatic	ADC	Cur	EGFR exon 18 (G719X) EGFR exon20 (S768I)	IIIA	Advanced stage	1105
32	P1019	EBUS_19	LN	Metastatic	ADC	Never	EGFR del19	IV	Advanced stage	2112
33	P1051	EBUS_51	LN	Metastatic	ADC	Ex	WT	IV	Advanced stage	3275
34	P3002	NS_02	Brain	Metastatic	ADC	Never	WT	IV	Advanced stage	2313
35	P3003	NS_03	Brain	Metastatic	ADC	Never	p.EGFR L858R	IV	Advanced stage	2990
36	P3004	NS_04	Brain	Metastatic	ADC	Ex	WT	IV	Advanced stage	1904
37	P3006	NS_06	Brain	Metastatic	ADC	Ex	WT	IV	Advanced stage	1070
38	P3007	NS_07	Brain	Metastatic	ADC	Never	WT	IV	Advanced stage	5730
39	P3012	NS_12	Brain	Metastatic	ADC	Never	EGFR del19 & EGFR L858R	IV	Advanced stage	3182
40	P3013	NS_13	Brain	Metastatic	ADC	Ex	EGFR G719S & EGFR S768I	IV	Advanced stage	4845
41	P3016	NS_16	Brain	Metastatic	ADC	Cur	WT	IIIA	Advanced stage	1317
42	P3017	NS_17	Brain	Metastatic	ADC	Never	na	IV	Advanced stage	2409
43	P3019	NS_19	Brain	Metastatic	ADC	Never	na	IV	Advanced stage	3300
*LN, lymph node; ADC, Adenocarcinoma; Cur, Current smoker; Ex, Ex-smoker; Never, Never smoker

## Sheet: Supplementary Table 5
Supplementary Table 5. List of canonical markers to assign the cell types.
Class	Cell types	Genes
9 cell lineages	Epithelial cells	EPCAM, KRT19, CDH1, KRT18
	T cells	CD3D, CD3E, CD3G, TRAC
	B cells	CD79A, IGHM, IGHG3, IGHA2
	Myeloid cells	CD68, MARCO, FCGR3A (CD16), LYZ
	NK cells	NCAM1 (CD56), NKG7, GNLY, KLRD1
	MAST cells	KIT, MS4A2,GATA2
	Fibroblasts	DCN, COL1A1, COL1A2, THY1
	Endothelial cells	PECAM1, CLDN5, FLT1, RAMP2
	Oligodendrocytes	OLIG1, OLIG2, MOG, CLDN11

## Sheet: Supplementary Table 6
Supplementary Table 6. Differences in cytokine expression from immune cells by stage of progression and driver mutations
	Patient ID	Samples	Biopsy Site	Sample Type	EGFR_mutation	Myeloid cells_IL-1β_ave	T cells_IFNγ_ave	NK cells_IFNγ_ave
Normal tissue	P0001	LUNG_N01	Lung	Normal	WT	1.23224	0.453927	0.423832
	P0006	LUNG_N06	Lung	Normal	na	0.863491	0.492627	0.719525
	P0008	LUNG_N08	Lung	Normal	L858R	0.975256	0.25915	0.451161
	P0009	LUNG_N09	Lung	Normal	WT	0.663224	0.413232	0.795888
	P0018	LUNG_N18	Lung	Normal	del19	1.12854	0.119816	0.184623
	P0019	LUNG_N19	Lung	Normal	exon 20	1.10545	0.291566	0.672059
	P0020	LUNG_N20	Lung	Normal	WT	0.579355	0.28505	0.856076
	P0028	LUNG_N28	Lung	Normal	WT	0.511666	0.743202	1.21644
	P0030	LUNG_N30	Lung	Normal	del19	1.28623	0.339343	0.332316
	P0031	LUNG_N31	Lung	Normal	WT	0.835459	0.256945	0.30063
	P0034	LUNG_N34	Lung	Normal	WT	1.72812	0.141775	0.148962
Early stage	P0008	LUNG_T08	Lung	Primary	L858R	1.43073	0.169993	0.596018
	P0018	LUNG_T18	Lung	Primary	del19	1.41015	0.253635	0.671418
	P0019	LUNG_T19	Lung	Primary	exon 20	1.10748	0.178582	0.634816
	P0030	LUNG_T30	Lung	Primary	del19	0.714118	0.22153	0.46687
	P0009	LUNG_T09	Lung	Primary	WT	0.901705	0.289004	0.546173
	P0020	LUNG_T20	Lung	Primary	WT	1.21816	0.214398	0.585297
	P0025	LUNG_T25	Lung	Primary	WT	1.19761	0.13848	0.654305
	P0028	LUNG_T28	Lung	Primary	WT	1.31711	0.516859	1.24974
	P0031	LUNG_T31	Lung	Primary	WT	0.68867	0.263654	0.45695
	P0034	LUNG_T34	Lung	Primary	WT	1.72807	0.0859817	0.160255
	P0006	LUNG_T06	Lung	Primary	na	1.74223	0.220326	0.638773
Advanced stage	P1011	BRONCHO_11	LN	Metastatic	L858R	2.22826	0.211204	0.963644
	P1015	EBUS_15	LN	Metastatic	exon 18 (G719X) exon 20 (S768I)	1.68522	0.185565	0.224309
	P1019	EBUS_19	LN	Metastatic	del19	1.5228	0.354747	0.314225
	P1006	EBUS_06	Lung	Primary	WT	2.38639	0.167378	0.299505
	P1010	EBUS_10	LN	Metastatic	WT	1.84348	0.223206	0.263107
	P1012	EBUS_12	LN	Metastatic	WT	1.47948	0.168402	0.885475
	P1013	EBUS_13	LN	Metastatic	WT	0.765217	0.126439	0.175184
	P1028	EBUS_28	Lung	Primary	WT	1.59879	0.18241	0.453852
	P1049	EBUS_49	Lung	Primary	WT	2.71737	0.277809	1.23013
	P1051	EBUS_51	LN	Metastatic	WT	1.68734	0.300966	0.76704
	P1058	BRONCHO_58	Lung	Primary	na	1.29514	0.675373	0.728614
	P3003	NS_03	Brain	Metastatic	p.L858R	1.48513	0.505361	1.34696
	P3012	NS_12	Brain	Metastatic	del19 & L858R	1.03838	0.733651	1.61004
	P3013	NS_13	Brain	Metastatic	G719S & S768I	0.540937	0.138025	0.313075
	P3002	NS_02	Brain	Metastatic	WT	1.62579	0.158958	0.661361
	P3004	NS_04	Brain	Metastatic	WT	1.45281	0.358237	0.679892
	P3006	NS_06	Brain	Metastatic	WT	0.813296	1.3247	1.3161
	P3007	NS_07	Brain	Metastatic	WT	0.806316	0.184302	0.433408
	P3016	NS_16	Brain	Metastatic	WT	1.38589	0.537218	0.429801
	P3017	NS_17	Brain	Metastatic	na	1.70803	0.272669	0.561118
	P3019	NS_19	Brain	Metastatic	na	1.10848	0.127369	0.648668

## Sheet: Supplementary Table 7
Supplementary Table 7. List of M1 and M2 signature genes
	signature gene
M1 macrophage	CD40, CD86, FCGR1A, FCGR1B, IL1A, IL1B, IL6, IL8, IRF1, IRF5, TNF, HLA-DRA
M2 macrophage	CCL4, CCL18, CD163, FN1, IL7R, MARCO, MMP9, STAB1, MRC1, MSR1, TGFB1, TGM2
